# Supplementary material for: Phosphatidylethanolamine N-Methyltransferase Knockout Modulates Metabolic Changes in Aging Mice
Source: Biomolecules. 2022 Sep 9;12(9):1270. doi: 10.3390/biom12091270 (PMC9496051; doi:10.3390/biom12091270)
Supplement: Supplementary file 1 [file biomolecules-12-01270-s001.zip]

Archive with 1 entries (1 files):
- biomolecules-1877530-supplementary.pdf
